# Supplementary material for: Structural and functional analyses of a germline KRAS T50I mutation provide insights into Raf activation
Source: JCI Insight. 2023 Sep 8;8(17):e168445. doi: 10.1172/jci.insight.168445 (PMC10544224; doi:10.1172/jci.insight.168445)
Supplement: Supporting data values [file jciinsight-8-168445-s266.xlsx]

## Sheet: 2A
	WT			G12D			T50I			G12D T50I			G12D T50I E162L			D154Q			G12D D154Q			G12D T50D
No Dox, No AC220	11.2	13.9	10.2	11.1	9.92	9.83	12.9	11.1	10.5	8.75	7.63	8.37	10.4	10.5	9.44	9.96	10.1	7.92	9.14	9.68	7.81	8	8.18	7.84
No Dox, AC220 10 nM	87.8	86	85.8	83.2	83.2	83.2	88.3	88.3	86.5	74.4	76	75.4	63.5	58.6	58.3	59.1	61.7	59.2	57.3	62	65.5	73.7	72.2	71.4
Dox, No AC220	3.69	3.74	3.44	5.91	5.11	5.29	4.95	5.21	5.8	3.86	3.23	3.62	3.05	2.86	2.86	4.88	6.09	4.33	3.42	3.79	2.97	4.79	4.5	4.83
Dox, AC220 10 nM	83.5	83.7	77.9	38	43.9	35.4	84	86.7	77.6	9.1	10.4	10.8	3.22	3.24	3.65	52.2	56.3	43.1	8.96	9.68	8.32	42.3	44	37.7

## Sheet: 2B
	No Dox, No AC220																								No Dox, AC220 10 nM																								Dox, No AC220
	WT			G12D			T50I			G12D T50I			G12D T50I E162L			D154Q			G12D D154Q			G12D T50D			WT			G12D			T50I			G12D T50I			G12D T50I E162L			D154Q			G12D D154Q			G12D T50D			WT
Experiment 1	11.2	13.9	10.2	11.1	9.92	9.83	12.9	11.1	10.5	8.75	7.63	8.37	10.4	10.5	9.44	9.96	10.1	7.92	9.14	9.68	7.81	8	8.18	7.84	87.8	86	85.8	83.2	83.2	83.2	88.3	88.3	86.5	74.4	76	75.4	63.5	58.6	58.3	59.1	61.7	59.2	57.3	62	65.5	73.7	72.2	71.4	3.69
Experiment 2	15	15.3	15.2	11.9	12.4	12.4	13.7	14.4	13.8	8.41	9.62	8.74	12.1	9.96	10.9	12.3	12	11.5	9.74	8.66	9.07	11.3	11.3	11.6	73.3	69.3	73	79.4	81.1	80.8	70.1	66.9	67.1	68	64.5	64.1	56.2	54.4	57.7	58.7	56.6	59.7	49.4	53.5	52.8	63.2	64.1	61.3	4.53
Experiment 3	15.2	13.4	13.7	12.7	12.8	13.6	20	18.1	18.6	17.1	13.7	16.1	13.3	19.5	14.1	11.2	14.4	10.9	14.3	22.2	10.7	18.3	21.9	19	92.5	92.7	88	90.8	92.2	89.9	86.3	89.3	84.5	84.2	88.8	86.9	64.6	76.9	78.2	74.2	78.7	77	75	87	75.6	87.7	92.1	89.5	8.69
[truncated: 47 more columns]

## Sheet: 2C
Raw
AC220 (µM)	WT			G12D			T50I			G12D T50I			G12D T50I E162L			D154Q			G12D D154Q			G12D T50D
0.05	121	101	107	801	740	676	81	122	67	5805	5538	5925	23444	24330	23879	594	594	609	38630	40579	40244	752	935	678
0.01	244	249	187	4727	4726	4418	163	129	160	15739	16465	15983	43656	44278	46928	3154	3565	3546	62389	58174	57731	2405	1862	1840
0.002	22078	15630	18749	67243	69304	68376	30651	33834	31034	67684	73326	71195	108940	98045	95390	23362	25744	22575	138451	136097	130378	49207	53207	48457
0.0004	114315	115892	128162	149685	144430	133927	160607	165244	162423	142709	149811	156645	142241	146907	141650	91114	91606	88756	180196	185479	180205	144667	141656	152229
8e-05	128355	136903	136893	136143	139901	153489	150795	166438	168144	140306	156280	161516	138132	141689	142518	100511	110232	106963	170949	179858	177187	150592	152652	153241
1e-05	156386	160721	157741	150966	154404	147588	177692	174821	190133	160786	153991	158743	133191	140925	136505	112413	113739	110151	182681	182882	185069	161497	166197	167592
Transformed
AC220 (Log10 µM)	WT			G12D			T50I			G12D T50I			G12D T50I E162L			D154Q			G12D D154Q			G12D T50D
-1.30103	121	101	107	801	740	676	81	122	67	5805	5538	5925	23444	24330	23879	594	594	609	38630	40579	40244	752	935	678
-2	244	249	187	4727	4726	4418	163	129	160	15739	16465	15983	43656	44278	46928	3154	3565	3546	62389	58174	57731	2405	1862	1840
-2.69897	22078	15630	18749	67243	69304	68376	30651	33834	31034	67684	73326	71195	108940	98045	95390	23362	25744	22575	138451	136097	130378	49207	53207	48457
-3.39794	114315	115892	128162	149685	144430	133927	160607	165244	162423	142709	149811	156645	142241	146907	141650	91114	91606	88756	180196	185479	180205	144667	141656	152229
-4.09691	128355	136903	136893	136143	139901	153489	150795	166438	168144	140306	156280	161516	138132	141689	142518	100511	110232	106963	170949	179858	177187	150592	152652	153241
-5	156386	160721	157741	150966	154404	147588	177692	174821	190133	160786	153991	158743	133191	140925	136505	112413	113739	110151	182681	182882	185069	161497	166197	167592
Normalized
AC220 (Log10 µM)	WT			G12D			T50I			G12D T50I			G12D T50I E162L			D154Q			G12D D154Q			G12D T50D
-1.30103	0.000764455	0.000638099	0.000676006	0.00530513	0.00490112	0.00447724	0.000447806	0.000674473	0.000370407	0.0367777	0.0350862	0.037538	0.171282	0.177755	0.17446	0.00529879	0.00529879	0.0054326	0.210467	0.221086	0.219261	0.00455494	0.00566339	0.00410672
-2	0.00154155	0.00157313	0.00118143	0.0313075	0.0313009	0.029261	0.00090114	0.000713172	0.000884555	0.0997149	0.104314	0.101261	0.318951	0.323495	0.342856	0.0281353	0.0318017	0.0316322	0.339913	0.316949	0.314535	0.0145673	0.0112783	0.0111451
-2.69897	0.139485	0.0987474	0.118453	0.445359	0.459009	0.452863	0.169453	0.18705	0.17157	0.428814	0.464559	0.451058	0.795916	0.716317	0.69692	0.208401	0.22965	0.201381	0.75432	0.741495	0.710336	0.298052	0.32228	0.293509
-3.39794	0.722221	0.732184	0.809703	0.991383	0.956579	0.887016	0.88791	0.913546	0.89795	0.904137	0.949132	0.992429	1.03921	1.0733	1.0349	0.812785	0.817174	0.79175	0.981759	1.01054	0.981808	0.876263	0.858025	0.922067
-4.09691	0.810923	0.864927	0.864864	0.901693	0.926583	1.01658	0.833665	0.920147	0.929578	0.888913	0.990117	1.02329	1.00919	1.03518	1.04124	0.896611	0.983328	0.954166	0.931379	0.979918	0.965365	0.912152	0.924629	0.928197
-5	0.988017	1.0154	0.996578	0.999868	1.02264	0.977495	0.982364	0.966492	1.05114	1.01866	0.975615	1.00572	0.973094	1.0296	0.997307	1.00278	1.01461	0.982605	0.995298	0.996393	1.00831	0.978205	1.00667	1.01512

## Sheet: 2D
Experiment 1
AC220 (µM)	WT			G12D			T50I			G12D T50I			G12D T50I E162L			D154Q			G12D D154Q			G12D T50D
0.05	56	44	95	2039	1771	2480	108	79	63	25137	23256	23838	44707	53318	52940	1369	1317	1385	60537	55373	47065	90	155	89
0.01	76	130	125	7136	5954	6471	225	124	124	36082	40958	35568	68531	69701	75219	8643	8503	8181	78831	91131	82716	361	382	559
0.002	8253	8307	7043	86203	87531	90279	13413	12986	13840	111184	112634	112167	145001	152729	147001	38238	43826	36648	246653	243110	245246	17726	23139	16005
0.0004	184026	214569	208746	292793	298619	313312	353198	375802	376322	265518	301049	261099	246640	229413	230794	195926	175237	159837	402134	461330	419089	246258	226534	227518
8e-05	283121	344753	343168	380533	351086	350234	504382	497400	473988	343580	349573	345648	248823	264359	264227	316622	318682	301276	441139	472051	431385	335872	319415	315226
1e-05	249154	337637	350436	344804	345355	347112	486247	488640	424586	336044	348421	352717	248375	250200	262227	386840	396081	388378	530397	533642	489795	366388	362748	375592
Experiment 2
AC220 (µM)	WT			G12D			T50I			G12D T50I			G12D T50I E162L			D154Q			G12D D154Q			G12D T50D
0.05	71	88	83	606	703	771	55	47	50	11417	12539	12337	37696	38678	31875	1874	1755	1712	50818	51107	54863	750	838	1166
0.01	2209	1421	773	27170	19481	19952	775	768	288	62722	51163	50530	84835	82136	77747	12994	9949	9558	122959	122924	115637	11648	17254	11206
0.002	131433	126186	119258	126263	119305	117444	128470	117002	127780	163389	164754	146629	159096	154859	143604	84470	84069	80446	251507	235016	237332	142443	153558	145036
0.0004	199150	203994	199192	153550	148283	155338	210683	192068	207213	205696	204909	208942	163642	165931	167924	163628	174042	165676	263667	267530	268580	193906	205275	182511
8e-05	217772	226007	183069	175783	174059	155242	209398	218112	193672	209674	213573	169075	163338	160410	152131	162225	163541	172701	260942	262790	262566	223412	215396	208220
1e-05	230574	219838	248378	173176	156359	176757	215223	195835	228157	218405	194236	219991	160817	165109	171119	172497	173076	179995	251350	236633	250103	211151	212667	213364
Experiment 3
AC220 (µM)	WT			G12D			T50I			G12D T50I			G12D T50I E162L			D154Q			G12D D154Q			G12D T50D
0.05	121	101	107	801	740	676	81	122	67	5805	5538	5925	23444	24330	23879	594	594	609	38630	40579	40244	752	935	678
0.01	244	249	187	4727	4726	4418	163	129	160	15739	16465	15983	43656	44278	46928	3154	3565	3546	62389	58174	57731	2405	1862	1840
0.002	22078	15630	18749	67243	69304	68376	30651	33834	31034	67684	73326	71195	108940	98045	95390	23362	25744	22575	138451	136097	130378	49207	53207	48457
0.0004	114315	115892	128162	149685	144430	133927	160607	165244	162423	142709	149811	156645	142241	146907	141650	91114	91606	88756	180196	185479	180205	144667	141656	152229
8e-05	128355	136903	136893	136143	139901	153489	150795	166438	168144	140306	156280	161516	138132	141689	142518	100511	110232	106963	170949	179858	177187	150592	152652	153241
1e-05	156386	160721	157741	150966	154404	147588	177692	174821	190133	160786	153991	158743	133191	140925	136505	112413	113739	110151	182681	182882	185069	161497	166197	167592
Normalized IC50s
	WT	G12D	T50I	G12D T50I	G12D T50I E162L	D154Q	G12D D154Q	G12D T50D
Experiment 1	1	2.21922	1.23085	2.02263	3.90284	0.633797	3.45028	1.16089
Experiment 2	1	1.53016	0.983432	1.90612	3.22133	0.81096	3.06075	1.29014
Experiment 3	1	2.32285	1.4496	2.14446	4.12051	1.17814	3.96582	1.68538

## Sheet: 4A
	WT_WT			G12D_G12D			WT_G12D			G12D_WT			T50I_WT			G12D-T50I_WT			G12D-T50I-E162L_WT			T50I_G12D			G12D-T50I_G12D			G12D-T50I-E162L_G12D
No Dox, No AC220	19.6	18	20.1	14.1	9.97	12.8	16.5	17.9	17.1	15	13	12.6	18.9	18.8	18.9	13.1	10.9	11.5	14	13.2	14	17.5	18.1	18.7	12	10.2	11.1	15.5	15.8	14.5
No Dox, AC220 10 nM	91.1	81.1	79.8	75.8	59.6	67.6	87	79	81.8	76.7	70.1	70	88.5	85.3	83.9	70.7	71.1	66.7	57.1	42.5	47.8	83	77.3	76.9	57.7	54.7	53.5	53.1	50.1	48.6
Dox, No AC220	13.2	11.7	10.1	7.73	4.2	6.07	8.08	7.8	7.06	10.6	6.94	8.2	15.8	11	10.6	11.2	6.96	6.17	9.16	4.05	5.72	9.4	6.85	7.06	6.05	5.34	3.98	4.29	3.57	4.34
Dox, AC220 10 nM	90.3	87.3	92.2	22.5	11.2	27.7	44.9	32.6	43.4	57.4	53.7	57.2	91.4	87.3	85.8	21.8	20	24.7	9.82	8.16	9.43	24.9	32.1	28.7	7.41	11.2	10.8	4.09	3.36	4.78

## Sheet: 4B
	WT_WT	G12D_G12D	G12D_WT	G12D-T50I_G12D	G12D-T50I_WT	G12D-T50I-E162L_G12D	G12D-T50I-E162L_WT
Experiment 1	90.3	22.5	57.4	7.41	21.8	4.09	9.82
	87.3	11.2	53.7	11.2	20	3.36	8.16
	92.2	27.7	57.2	10.8	24.7	4.78	9.43
Experiment 2	93.8	13.5	58.4	4.34	29.7	4.47	17.2
	90.8	14.6	51.8	4.29	29.1	3.36	17.5
	86.4	12.2	49.6	3.88	27.4	3.72	14
Experiment 3	94.5	21.7	66.3	4.92	20.9	2.23	6.95
	87.9	15.6	65.8	8.74	25.1	1.87	4.67
	94.2	21.2	60.1	7.26	28.8	2.33	9.11

## Sheet: 4C
Experiment 1																							Experiment 1 Normalized-Transformed
AC220 (µM)	WT WT			G12D G12D			G12D WT			G12D-T50I G12D			G12D-T50I WT			G12D-T50I-E162L G12D			G12D-T50I-E162L WT				AC220 (Log10 µM)	WT WT			G12D G12D			G12D WT			G12D-T50I G12D			G12D-T50I WT			G12D-T50I-E162L G12D			G12D-T50I-E162L WT
10	151	132	127	16916	23101	22297	676	757	913	57243	56958	68631	36028	38512	36134	27624	25924	24828	5288	4830	5168		1	0.000630886	0.000551503	0.000530613	0.0675041	0.0921856	0.0889772	0.00293284	0.00328426	0.00396106	0.172801	0.171941	0.207179	0.0952752	0.101844	0.0955555	0.125974	0.118221	0.113223	0.0240095	0.02193	0.0234647
1	150	130	143	25578	25097	24196	1020	963	984	76227	76134	74871	52785	52859	48681	38301	35260	36747	7210	7637	6717		0	0.000626708	0.000543147	0.000597461	0.10207	0.100151	0.0965552	0.00442528	0.00417799	0.0042691	0.230109	0.229828	0.226016	0.139589	0.139784	0.128736	0.174664	0.160796	0.167577	0.0327361	0.0346749	0.0304977
0.1	137	139	138	25080	24972	22956	961	4763	1221	98319	105289	101178	50329	55428	59011	77697	80611	80882	30874	33317	30325		-1	0.000572393	0.000580749	0.000576571	0.100083	0.0996519	0.091607	0.00416931	0.0206643	0.00529733	0.296799	0.31784	0.305429	0.133094	0.146578	0.156053	0.354321	0.36761	0.368846	0.14018	0.151272	0.137687
0.01	246	233	201	59350	63438	59101	4640	4062	4771	154393	150848	147713	99847	95542	95474	150620	150732	146429	110895	109574	105763		-2	0.0010278	0.000973486	0.000839788	0.236839	0.253152	0.235845	0.0201307	0.017623	0.0206991	0.466071	0.45537	0.445906	0.264043	0.252659	0.252479	0.686872	0.687383	0.66776	0.503505	0.497507	0.480204
0.001	96806	93891	98651	208419	208931	194302	127019	110766	89494	325837	317534	329260	320757	309914	326220	208453	219243	215170	188674	203032	197627		-3	0.40446	0.392281	0.412169	0.831705	0.833749	0.775371	0.551074	0.48056	0.388271	0.983615	0.958551	0.993948	0.848234	0.81956	0.862681	0.950607	0.999813	0.981239	0.856651	0.921842	0.897301
0.0001	220006	225660	225766	235506	251163	227691	200630	204215	200729	320264	336093	339567	367326	365466	342043	193412	224933	180888	219273	171529	207285		-4	0.919196	0.942819	0.943262	0.939797	1.00228	0.908611	0.870436	0.88599	0.870866	0.966792	1.01458	1.02506	0.971385	0.966466	0.904525	0.882016	1.02576	0.824903	0.995582	0.778806	0.941152
1e-05	228105	251801	235968	264837	268812	273745	211491	230428	231082	325925	330537	336636	371535	367370	368855	217777	224845	226935	224277	210913	207858		-5	0.953035	1.05204	0.985887	1.05684	1.07271	1.09239	0.917557	0.999715	1.00255	0.983881	0.997803	1.01621	0.982516	0.971501	0.975428	0.993128	1.02536	1.03489	1.0183	0.957625	0.943754
1e-06	245022	249850	223166	244202	253675	253900	235370	226415	229696	335168	327334	331292	381087	378655	374698	222645	216211	218996	231084	211129	218525		-6	1.02371	1.04389	0.932399	0.974499	1.0123	1.0132	1.02116	0.982305	0.996539	1.01178	0.988134	1.00008	1.00778	1.00134	0.99088	1.01533	0.985986	0.998687	1.04921	0.958605	0.992186
Experiment 2
AC220 (µM)	WT WT			G12D G12D			G12D WT			G12D-T50I G12D			G12D-T50I WT			G12D-T50I-E162L G12D			G12D-T50I-E162L WT
10	112	111	88	43610	41972	44281	1334	1359	1349	87783	96018	91632	38810	43556	43667	24611	27359	27037	4097	4699	5032
1	100	134	119	69283	67474	68978	1704	1448	1518	121623	118585	124868	70323	68834	73549	40217	39270	40324	6022	5952	6727
0.1	169	134	126	72156	79381	76878	1779	2234	2481	136769	152333	159483	63309	66928	68662	127353	141435	143532	72677	74496	83241
0.01	699	795	936	228344	216350	221718	19089	19178	18795	308079	293479	311409	193290	179839	195308	292037	291113	283605	241304	227991	222193
0.001	188592	178008	193578	456533	454580	468339	245065	250198	242608	466836	469724	472691	489160	486145	460366	364327	350046	360078	339535	305082	334506
0.0001	305056	303307	317772	517670	506162	512259	351040	329010	358261	481666	478902	467310	510488	517977	522765	361248	355428	364962	346256	365900	361491
1e-05	334935	340556	314728	556823	536698	534959	336916	355852	351034	446204	451394	452709	501598	546029	540694	372737	376135	370457	350335	360911	369219
1e-06	318174	320719	312409	530519	524489	531181	374550	352450	352652	458216	402654	472721	539695	525117	529160	366605	361317	355394	355002	337791	360112
Experiment 3
AC220 (µM)	WT WT			G12D G12D			G12D WT			G12D-T50I G12D			G12D-T50I WT			G12D-T50I-E162L G12D			G12D-T50I-E162L WT
10	195	259	281	36407	32311	34798	2221	2532	2299	84498	87137	87547	50006	48122	49509	19402	20267	17371	4783	4350	4476
1	261	247	241	47315	45586	44473	3136	3120	3018	104522	104603	103963	60288	60182	61056	26647	26683	26645	5763	5478	5437
0.1	535	569	546	61650	60057	60703	6414	6132	6011	119117	117367	118347	83435	79113	78759	89113	89382	88315	52279	45732	44614
0.01	1214	1356	1297	106557	106564	109642	13195	13595	13921	190088	180823	182502	132038	130449	127741	173840	172771	174385	169289	160996	158533
0.001	134298	141687	141182	309980	318156	315084	183822	182822	177688	367627	361101	368923	384528	377211	390278	230667	239439	239358	241491	248975	255152
0.0001	263595	262036	257664	352572	357763	350642	269683	274595	272792	380533	380543	374329	430010	425918	417550	234213	239968	237737	277989	281345	270450
1e-05	274896	253731	262738	378054	361277	373058	274410	277535	270718	384862	384440	376023	421144	426041	435049	241995	247984	242616	272124	280541	277976
1e-06	256787	262954	258234	378465	372463	374634	280256	280533	270493	380627	378950	375715	433443	437313	430799	252807	252518	244022	284362	271151	279582
Normalized IC50s
	WT WT	G12D G12D	G12D WT	G12D-T50I G12D	G12D-T50I WT	G12D-T50I-E162L G12D	G12D-T50I-E162L WT
Experiment 1	1	3.92	1.24	8.18	4.51	32.6	14.63
Experiment 2	1	4.44	1.48	11.25	3.87	35.2	16
Experiment 3	1	3.13	1.48	5.17	3.4	27.87	13.21

## Sheet: 4D
Experiment 1														Experiment 1 Normalized-Transformed
AC220 (µM)	WT WT			G12D G12D			WT G12D			T50I G12D				AC220 (Log10 µM)	WT WT			G12D G12D			WT G12D			T50I G12D
10	67	65	81	26129	23502	27681	4039	3798	4178	40245	36110	37416		1	0.000341932	0.000331725	0.00041338	0.0772224	0.0694585	0.0818092	0.0159661	0.0150135	0.0165156	0.0974288	0.0874184	0.0905801
1	61	65	121	47219	44151	38420	4521	4402	4425	59917	52058	33544		0	0.000311311	0.000331725	0.000617518	0.139552	0.130485	0.113548	0.0178715	0.0174011	0.017492	0.145053	0.126027	0.0812064
0.1	193	121	244	62119	61094	55849	8336	9131	8754	78243	75148	64452		-1	0.000984967	0.000617518	0.00124524	0.183588	0.180559	0.165058	0.0329521	0.0360948	0.0346045	0.189418	0.181925	0.156031
0.01	738	475	1153	153197	125432	113977	20413	30951	34788	173549	152843	141696		-2	0.00376635	0.00242414	0.00588428	0.452763	0.370705	0.336851	0.0806924	0.122349	0.137517	0.420143	0.370016	0.343031
0.001	107652	106173	104859	311896	305639	285391	210567	220553	209731	427653	406741	385577		-3	0.549397	0.541849	0.535143	0.921787	0.903294	0.843453	0.832369	0.871844	0.829065	1.0353	0.984676	0.93344
0.0001	196248	200545	192076	352081	352178	329331	251519	274543	274574	438426	434823	396831		-4	1.00154	1.02347	0.980251	1.04055	1.04084	0.973314	0.994252	1.08527	1.08539	1.06138	1.05266	0.960685
1e-05	196014	196455	197045	344771	344617	331922	260271	257584	265807	413302	430608	414988		-5	1.00035	1.0026	1.00561	1.01895	1.01849	0.980972	1.02885	1.01823	1.05073	1.00056	1.04246	1.00464
1e-06	195873	202334	189630	354048	338394	322639	244326	264340	250253	420458	410485	408270		-6	0.999629	1.0326	0.967768	1.04636	1.0001	0.953537	0.965818	1.04493	0.989248	1.01788	0.99374	0.988377
Experiment 2
AC220 (µM)	WT WT			G12D G12D			WT G12D			T50I G12D
10	60	83	79	37412	34564	31182	6209	6624	5994	32887	30350	28404
1	61	91	117	50672	54455	49919	7966	7619	7863	54993	54156	54845
0.1	132	163	203	69209	69813	67804	11156	12255	12588	81935	78628	72455
0.01	507	381	497	165626	140145	119178	58789	37449	53549	161537	124379	121011
0.001	130266	177656	143472	374677	384417	368593	302280	283742	311311	402506	376138	383562
0.0001	250551	261264	253614	412523	407028	398592	333940	333274	345671	430763	428531	425025
1e-05	252177	267182	259543	410668	396307	393134	341883	340219	348955	432046	419376	408734
1e-06	257194	259878	260708	402230	400798	412048	341791	346336	366142	452154	434377	426630
Experiment 3
AC220 (µM)	WT WT			G12D G12D			WT G12D			T50I G12D
10	40	39	71	50820	48763	50962	10662	10814	9089	53814	56309	48921
1	54	53	139	69015	65192	70602	14616	14678	14345	75266	74164	69381
0.1	130	75	161	85358	87664	90791	22955	22136	20839	93480	94758	94338
0.01	284	318	384	140895	145275	142671	60981	52957	52935	160905	154850	153115
0.001	193965	167650	171880	437982	447745	461676	378923	374140	374247	492863	489376	488250
0.0001	311255	317227	332115	478424	484532	499769	442913	421639	455231	527934	545784	511507
1e-05	317591	329324	324302	484853	510508	493186	425521	428212	431169	531464	526474	542640
1e-06	312794	324524	324471	482249	496000	484718	417241	418574	434193	542215	531436	529416
Normalized IC50s
	WT WT	G12D G12D	WT G12D	T50I G12D
Experiment 1	1	4.52	2.44	5.02
Experiment 2	1	3.85	2.48	3.32
Experiment 3	1	3.3	2.63	3.37

## Sheet: S2A
Minutes	WT		T50I		T50D		T50I E162L		G12D		G12D T50I		G12D T50I E162L
10	4947	7159	NA	NA	6953	6913	NA	NA	3315	2540	3104	4187	4068	4465
20	6128	8992	12040	12240	9540	9953	13475	15784	3927	4726	5748	5091	5819	5294
40	19542	19525	17763	19968	19999	18363	21294	20920	6450	6388	18163	8600	7152	6882
80	35315	32571	28775	25852	28060	25798	29234	29798	9416	11353	11612	10859	10156	9581
Minutes	WT		T50I		G12D		G12D T50I
10	6744	6983	5979	5784	3094	2911	2698	2330
20	11498	10253	8759	8959	4736	4950	3875	3977
40	13230	15672	12769	12294	3333	6082	3481	4117
80	23546	24006	19959	20114	10469	11244	7366	6425

## Sheet: S2B
[p120 GAP] (ug/ml) Normalized	WT		T50I		G12D		G12D T50I
0	0	0	0	0	0	0	0	0
0.25	6445.5	5874.5	4670.5	7099.5	-0.5	36.5	94.5	31.5
1.25	16813.5	17507.5	21570.5	22196.5	168.5	321.5	259.5	145.5
[NF1 GRD] (ng/ml) Normalized	WT		T50I		G12D		G12D T50I
0	0	0	0	0	0	0	0	0
2.5	6252	7533	8853	9262	111	135	177	273
12.5	14763	12887	23571	20733	228	156	262	124

[truncated: 8 more sheets: S3A, S3B, S5A, S5B, S7, S8, S9A, S9B]
